# Supplementary material for: pyaging: a Python-based compendium of GPU-optimized aging clocks
Source: Bioinformatics. 2024 Apr 11;40(4):btae200. doi: 10.1093/bioinformatics/btae200 (PMC11058068; doi:10.1093/bioinformatics/btae200)
Supplement: btae200_Supplementary_Data [file btae200_supplementary_data.zip]

Archive with 1 entries (1 files):
- supplementary.html
